# Supplementary material for: Mitochondrial oxidants promote platelet activation and thrombotic susceptibility in prediabetes
Source: J Clin Invest. 2025 Dec 23;136(4):e195662. doi: 10.1172/JCI195662 (PMC12904718; doi:10.1172/JCI195662)
Supplement: Supporting data values [file jci-136-195662-s248.xlsx]

## Sheet: Fig 1A-1E
Fig 1A: Data for integrin activation
Groups: Young control [YC], Young Prediabetes [YP], Aged control [AC], and Aged Prediabetes [AP]
	YC (No Thr)	YP (No Thr)	AC (No Thr)	AP (No Thr)			YC (0.02 U/mL Thr)	YP (0.02 U/mL Thr)	AC (0.02 U/mL Thr)	AP (0.02 U/mL Thr)		YC (0.05 U/mL Thr)	YP (0.05 U/mL Thr)	AC (0.05 U/mL Thr)	AP (0.05 U/mL Thr)
	478	155	403	109			1200	1903	1975	2843		1940	2115	5013	3771
	420	275	470	92.5			655	2566	2239	807		952	3124	3670	1123
	644	150	210	27.9			885	1213	1650	1546		1843	4666	2428	1930
	652	833	185	920			763	8652	1231	4870		1160	12432	5806	7371
	128	478	702	903			663	3009	1988	1522		3409	6777	3250	2743
	426	308	73	144			1460	1614	1950	1627		3405	2141	4323	3706
	628	1378	255	836			914	3447	1800	1302		1260	5677	8336	5578
	410	1179	45.7	408			1000	4586	842	1818		2815	9508	2910	3422
	392	571	542	724			972	1599	926	1626		1747	4035	2174	2523
	525	667	614	1416			992	1814	1434	2185		1223	3135	2008	6703
	632.5	618	447	975			984	1148	5019	1146		1898	1818	7673	6095
	36.08	593	388	1318			975	1803	1742	5619		871	3264	3097	3891
	853	1063	993	1146			781	3568	5586	3036		1347	4888	7036	8957
	410	1265	960	660			900	2630	1948	3124		1543	6070	4412	6173
	599	1264	829	644			1060	2806	1891	1522		5159	5893	3505	5294
	311	1793	554	1230			1089	7539	1031	1057		1519	14967	4985	6277
	713	474		244			428	5727		2100		2109	12019		1144
	259	490					1043	1798				1956	2697
	885	329					609	1280				1194	3437
	211						898					2028
	107						846					1516
	281						842					1793
	242						739					2207
	259						833					1930
N	24	19	16	17		0	24	19	16	17	0	24	19	16	17
Fig 1B: Data for Fibrinogen
Groups: Young control [YC], Young Prediabetes [YP], Aged control [AC], and Aged Prediabetes [AP]
	YC (No Thr)	YP (No Thr)	AC (No Thr)	AP (No Thr)			YC (0.02 U/mL Thr)	YP (0.02 U/mL Thr)	AC (0.02 U/mL Thr)	AP (0.02 U/mL Thr)		YC (0.05 U/mL Thr)	YP (0.05 U/mL Thr)	AC (0.05 U/mL Thr)	AP (0.05 U/mL Thr)
	304	86.9	995	320			790	2102	4006	2843		1536	3526	7228	3771
	365	892	231	342			650	5999	1096	1095		1002	7985	1495	1440
	223	383	981	396			348	5711	1282	1646		508	7856	1007	2400
	35.9	543	352	989			275	1291	1482	1148		391	1627	2307	1671
	272	327	564	380			856	2072	1319	2864		1665	4017	2027	2379
	244	328	341	835			448	1139	824	1278		546	1396	1130	2053
	528	289	435	612			933	4312	877	2117		1371	6897	1079	2349
	612.7	690	435	641			962	1762	403	1071		1191.3	2530	503	6596
	389	1206	334	1010			666	1458	386	1947		1212	5225	682	3170
	496	810	282	1887			985	1125	331	2098		1035	1723	570	2715
	107	1327	233	1394			819	1799	1144	1428		1431	2729	1282	2470
	845	909	242	945			935	3645	1817	1037		622	4952	5704	3029
	296	1493	216	331			1143	1698	923	1992		1650	2756	1394	2664
	288	1102	633	833			854	1720	1798	1185		872	3834	2697	1773
	786	632	1432				1099	2488	1280			1874	3168	3437
	854	1260					872	2156				1802	2716
	966	1097					1120	2798				2047	4766
	1068						1409					1472
	306						904					1857
	567						785					1438
	846						1153					1597
	392						887					1614
N	22	17	15	14			22	17	15	14		22	17	15	14
Fig 1C: Data for P-selectin
Groups: Young control [YC], Young Prediabetes [YP], Aged control [AC], and Aged Prediabetes [AP]
	YC (No Thr)	YP (No Thr)	AC (No Thr)	AP (No Thr)			YC (0.02 U/mL Thr)	YP (0.02 U/mL Thr)	AC (0.02 U/mL Thr)	AP (0.02 U/mL Thr)		YC (0.05 U/mL Thr)	YP (0.05 U/mL Thr)	AC (0.05 U/mL Thr)	AP (0.05 U/mL Thr)
	525	360	380	670			625	2448	2859	1792		867	3593	5416	3771
	429	94	217	951			1322	933	1135	1686		2098	3316	1564	3954
	184.4	268	380	648			735	2361	843	1229		1145	4720	2303	1610
	7.7	581	384	471			699	3366	1506	752		725	4147	4410	1213
	162	531	71.1	1038			659	1949	548	2371		1389	2498	1045	2510
	371	481	1543	210			854	1044	2974	709		936	1538	5624	970
	1055	951	2500	962			1939	1700	5594	1348		2767	3513	6136	2748
	1208	550	319	582			1653	1625	813	1062		2661	2807	1203	2847
	853	525	608	1960			1052	1840	1097	2394		1781	2144	1040	2916
	568	813	188	1950			810.5	6764	1476	3817		1294.5	9707	1476	4517
	545	704	349	1662			965.6	1136	1527	3451		1583.3	2474	2160	6033
	945	313	494	603			946	5453	626	1018		903	10214	2594	2280
	242	927	500	1633.5			807	5852	1426	1821		3217	7101	3149	899.2
	263	1602	363	319			469	3807	1963	1469		747	7371	3946	3912
	220	700	330	474			817	6644	1578	2933		3504	9243	3443	8270
	1128	585		113			1264	1701		2035		1378	2772		5223
	518	1910		510			781	8317		635		2551	12162		3220
	345	1056		356			738	3097		1558		1025	12188		4584
	272			2923			981			3937		1517			3924
	202						683					1683
	106						618					1588
	170						536					1619
	595						909					1434
	368						964					1689
N	24	18	15	19			24	18	15	19		24	18	15	19
Fig 1D: Representative images for Platelet Adhesion (so no data provided)
Fig 1E: Data for Platelet Adhesion
Groups: Young control [YC], Young Prediabetes [YP], Aged control [AC], and Aged Prediabetes [AP]
	YC	YP	AC	AP
	182.11	388.47	86.07	478.24
	138.63	276.47	91.23	320.46
	83.27	321.27	90.58	323.17
	216.11	238.96	238.51	185.26
	65.15	121.43	86.28	197.74
	76.99	135.46	238.1	187.15
	90.29	212	83.4	189.97
	82.08	383.06	127.2	156.31
	47.16	208.75	82.68	147.16
	162.58	205.3	244.14	174.25
	79.45	216.56	344.16	156.69
	99.3	288.44	268.9	420
	103.56		170.41	350
	56.06		243.51
	94.39		78
	125.8		116.681
	44.7677
	62.8376
	140.441
N	19	12	16	13

## Sheet: Fig 2A-2D
Fig 2A: Data for MitoSox
Groups: Young control [YC], Young Prediabetes [YP], Aged control [AC], and Aged Prediabetes [AP]
	YC (No Thr)	YP (No Thr)	AC (No Thr)	AP (No Thr)			YC (0.02 U/mL Thr)	YP (0.02 U/mL Thr)	AC (0.02 U/mL Thr)	AP (0.02 U/mL Thr)		YC (0.05 U/mL Thr)	YP (0.05 U/mL Thr)	AC (0.05 U/mL Thr)	AP (0.05 U/mL Thr)
	3.22	48.2	4.47	4.2			80	309	149	523		110	446	142	646
	6.1	130	4.51	37.3			188	484	79.2	186		269	877	155	310
	16.1	125	54.6	80.1			66.1	894	341	210		96.1	1114	372	348
	3.06	144	2.28	84.3			274	562	114	443		362	602	119	699
	41	169	5.99	32.6			88.2	496	154	470		52.2	666	123	786
	21	347	15.2	540			237	670	359	732		453	908	648	745
	55	395	17.5	101			271	836	159	1127		307	814	261	1359
	23	308	1.71	23.2			436	759	57	665		525	1581	148	583
	12.1	533	20.4	53.6			346	1437	692	1934		430	1909	1437	2163
	31	353	28.3	240.2			291	2048	125	839.4		342	2363	271	1786
	35.9	214	26.6	23.4			162	813	131	431.7		346	1130	128	581
	17.7	255	74	24.4			386	724	311	300		1192	1229	213	2956
	9.12	236		47.4			681	846		850		1095	1525		1629
	10.3	47.1		105			780	419		872		1365	1379		914
	63.6			47.8			466			917		1291			1183
	114			96.9			911			736		1057			1278
	49.4						407					326
	59.8						351					354
	74						460					929
	155						280					735
	89						360					460
	33						387					639
N	22	14	12	16			22	14	12	16		22	14	12	16
Fig 2B: Data for TMRM
Groups: Young control [YC], Young Prediabetes [YP], Aged control [AC], and Aged Prediabetes [AP]
	YC (No FCCP)	YP (No FCCP)	AC (No FCCP)	AP (NoFCCP)			YC (+ 10 uM FCCP)	YP (+ 10 uM FCCP)	AC (+ 10 uM FCCP)	AP (+ 10 uM FCCP)
	1809	6414	2704	6595			140	513	295	794
	1875	9128	4510	3286			730	997	385	1111
	1572	7163	4359	1062			1154	2025	816	110
	2622	13488	1537	11734			284	1922	170	1626
	2291	4872	4503	5045			1153	512	435	856
	2772	12226	2517	8111			469	1195	127	1267
	2901	9150	1537	13306			660	3200	170	1015
	1247	4025	4503	4510			184	4752	435	573
	1900	9327	3355	3674			115	863	371	345
	508		5890	6286			473		634	172
	1199		5817	8328			548		783	565
	3773			7415			1711			142
	2153						360
	2377						423
	3153						441
N	15	9	11	12			15	9	11	12
Fig 2C: Data for Annexin V
Groups: Young control [YC], Young Prediabetes [YP], Aged control [AC], and Aged Prediabetes [AP]
	YC (No Thr)	YP (No Thr)	AC (No Thr)	AP (No Thr)			YC (0.02 U/mL Thr)	YP (0.02 U/mL Thr)	AC (0.02 U/mL Thr)	AP (0.02 U/mL Thr)		YC (0.05 U/mL Thr)	YP (0.05 U/mL Thr)	AC (0.05 U/mL Thr)	AP (0.05 U/mL Thr)
	120	145	119	225			234	619	523	1095		246	603	596	1440
	138	65.1	135	119			405	1585	703	499		523	1194	1010	2551
	39.5	66.2	156	165			494	1620	1166	2041		580	1727	1265	1323
	77.7	146	156	103			392	802	423	1217		441	1693	544	2374
	145	130	110	179			461	1299	220	1771		415	933	250	2729
	72.1	95.1	119	39			438	994	240	1353		627	1062	851	933
	73.4	150	115	106			409.4	1764	675	565		590	1932	694	950
	65.1	104	56.6	120			554	508	308	991		697	636	585	2791
	185	113	9.36	121			480	625	585	474		640	1459	339	734
	92.8	308	46.5	224			810	1180	319	2076		1071	1579	850	1769
	8.8	103	79.9	214			443	1444	726	755		1237	1956	712	1624
	8.4	193	117	70.9			762	805	872	1469		554	862	1226	452
	85.5	167	233	182			699	1138	420	1127		699	1147	1292	980
	67.5	185	325	35			454	828	217	402		392	1104	267	733
	18.9		363	75.6			239		963	696		203		1246	966
	166		330	13.7			384		1178	664		693		1443
	65		54.6	112			321		594	1225		525		814
	58		95				699		678			805		842
	85						562					739
	118						455					790
N	20	14	18	17			20	14	18	17		20	14	18	15
Fig 2D: Data for correlation Matrix
	Age	BMI	FBG	Hb A1c	Insulin	HOMA-IR	SBP	DBP	Cholesterol	LDL	HDL	Triglyceride	αIIbβ3 activation	Fibrinogen	P-selectin	Annexin V	Mito Oxidants	TMRM
	25	29.2	90	5.1	2.9	0.644	118	68	183	100	60	72	952	508	1145
	39	22.6	92	5	3.01	0.683	142	71	150	86	50	71	1160	391	725
	29	29.4	88	5.1	2.8	0.608	127	66	182	116	51	77	1843		1389		66.1
	36	27.4	95	5.3	1.768	0.415	98	67	229	171	51	40		1536	867		80
	34	24	87	5.1	2.79	0.598	117	69	185	114	60	58	1940	1002	2098	234	188
	34	27.9	94	5.3	2.62	0.607	111	61	211	131	69	57	3409	1665		405	274
	49	30.5	98	5.6	4.76	1.152	124	72	199	93	35	353					88.2
	39	30.3	97	4.8	2.291	0.549	137	85	187	78	40	344	1260	1371	2767	392	271	1809
	28	25.3	93	4.6	1.944	0.446	129	82	144	85	36	115	3405	546	936	494	237	2772
	46	29.1	91	4.7	2.65	0.595	106	65	184	98	78	42	2815	1191.3	2661	461
	38	31.5	97	5.3	2.84	0.68	136	94	193	127	45	106	1747	1212	1781	438	436
	39	29	95	5.3	2.82	0.662	147	87	176	110	53	65	1223	1035	1294.5	409.4	346	1875
	33	27	93	5.1	1.75	0.402	122	65	261	178	64	94	1898	1431	1583.3	554	291	1572
	28	27	94	4.9	2.45	0.569	117	64	171	87	72	60	871	622	903	480	162
	36	23.2	84	5.1	3.591	0.745	109	54	202	106	87	43	1347	1650	3217	810	386	7291
	36	27.9	95	5.4	3.329	0.781	114	65	160	87	64	45	5159	2874	3504	443	780	2901
	36	29.3	93	5.4	3.575	0.821	137	70	174	80	71	114	1519	2802	1378	762	466	1247
	36	23.6	91	5.4	2.69	0.605	122	74	199	127	57	73	2109	2047	2551	699	911	1900
	37	31.4	98	5.1	4.9	1.186	130	82	168	96	60	61
	30	24	89	5.3	3.1	0.681	119	72	168	103	49	80	1194	1472	1517	239	351	508
	36	25	91	5.3	2.74	0.617	108	68	221	147	44	149	2028	1857	1683	384
	25	23.2	84	5.1	2.69	0.559	110	60	169	85	75	45	1516		1588	321	460	3773
	27	28.4	87	5	2.88	0.618	116	69	265	185	65	73	1793	1438	1619	699	280	2153
	25	22.6	84	5	2.73	0.566	111	64	159	80	71	39	2207	1597	1434	562	360	2377
	44	23.8	81	4.9	2.73	0.547	99	68	181	96	70	73	1930	1614	1689	455	387	3153
	38	28.1	100	5.1	6.36	1.571	127	73	211	127	69	77	2115	3526	2960	619
	27	25.1	101	5	5.37	1.339	137	69	195	133	44	88	3124	7985	3593	1585
	47	30.5	98	5.8	21.68	5.246	115	79	140	83	40	82	4666	7856	3316
	40	30.8	121	6.1	12.54	3.747	109	81	203	131	31	204	12432	1627	4720	1620
	46	29.6	101	5	4.7	1.172	142	76	176	104	47	123	6777	4017	4147		309
	44	29.5	107	5.4	4.4	1.162	142	93	225	145	43	184	2141	1396	2498	802	484
	43	27.4	104	5	6	1.542	140	88	167	100	34	165	5677		1538	1299	894
	41	30.8	110	5.3	4.12	1.119	125	80	158	94	35	144	9508	6897	3513	994	562	6414
	27	28.1	100	5.5	6.19	1.529	125	82	204	141	42	102	4035	2530	2807	1764	496	9128
	30	31.5	107	6.2	5.94	1.569	133	74	144	87	39	91	3437		2144	508	670	7163
	35	27.1	112	5.4	25.97	7.182	126	75	192	122	45	126	3135	1723	9707	625	419	13488
	44	27.6	110	5.4	3.68	1	118	62	220	138	66	74	1818	2729	2474	1180		1837
	29	31.5	101	5.3	5.93	1.479	125	78	241	163	51	137	3264	4952	10214	1444	836	4872
	38	28.6	103	5	8.28	2.106	122	73	163	111	37	75	4888	2756	7101	805	759
	38	27.7	105	5.4	12.69	3.29	148	70	199	125	44	151	6070	3834	7371	1138	1437	12226
	36	27.2	108	5.7	9.9	2.64	132	72	258	166	39	263	5893	3168	9243	828	2048	9150
	40	30.4	124	6.3	6.05	1.854	148	85	172	107	44	103	14967	2716	2772		813	4025
	40	31.4	104	5.7	10.68	2.743	106	69	168	75	37	179	12019	4766	12162		724
	40	30.5	109	5.3	13.99	3.765	145	84	206	129	38	197	2697		12188		846	9327
	53	24.1	93	4.8	2.87	0.659	126	74	197	122	63	64
	52	31.6	90	5.3	3.09	0.686	110	73	142	75	43	123
	60	29.1	92	5.3	1.87	0.425	109	74	178	102	64	63	5013	7228	5416	523	149
	64	28.4	97	5.5	6.21	1.487	128	78	171	104	40	134	3670	1495	1564	703
	56	21	89	5.2	3.46	0.76	119	68	147	70	65	59	2428	1007	2303	1166	79.2
	55	26.1	94	5.2	3.1	0.72	116	69	181	109	49	113	5806	2307	4410	423	341
	61	22.5	96	5.4	2.08	0.493	139	88	141	67	60	68	3250	2027	5624	220	114
	60	31.2	81	5.1	2.03	0.406	168	110	178	116	43	97				240	154
	59	30.2	97	5.3	4.15	0.994	124	84	167	109	43	76	4323	1130	6136	675	359
	60	27	99	5.5	4.02	0.983	129	76	199	93	35	354				308	159
	58	21.4	98	5.3	4.56	1.103	105	67	209	99	101	45	8336	1079		585		2704
	61	28.2	99	5.1	4.61	1.127	132	86	230	97	124	45	2910		1203	319	57	4510
	62	22.8	85	5.4	2.69	0.565	106	64	198	112	77	47	2174	503	1040	726		4359
	54	31.1	98	5.4	1.69	0.409	140	80	172	97	34	206	2008	682	1476			1537
	55	27.7	97	5	2.99	0.716	128	71	146	69	64	62	7673	570	2160	872	692	4503
	62	31.4	95	5.2	3.07	0.72	129	82	205	113	84	37	3097	570	2594	420		2517
	57	25.2	97	5.5	3.21	0.768	106	69	206	134	37	175	7036	1282	3149	217	125	3478
	58	30.1	90	5.4	3.39	0.752	122	73	175	88	71	78	3505	2697	3946	594	249	5890
	55	31.5	99	5.6	3.24	0.793	123	86	159	74	29	279	4985	3437	3443	678	419	11817
	53	31.2	85	5.1	8.52	1.788	140	80	193	112	61	102	4985	2697		678
	53	25.6	86	5.1	2.93	0.622	140	88	241	139	77	123				963
	63	26.1	95	4.9	2.95	0.691	123	65	203	116	71	78				1178
	51	28.1	101	6	6.776	1.69	137	87	185	116	44	123	3771	3771	3771	1095
	56	31.8	111	5.5	7.906	2.167	138	94	198	123	50	126	1123	1440	3954	499
	54	30.6	102	5.6	6.986	1.76	140	83	263	172	72	90			1610	2041	523
	61	28.4	103	6.1	7.98	2.029	140	94	177	104	52	105		2400	1213	1217	186
	62	26	117	7.1	3.64	1.052	139	76	147	76	39	158	1930	1671	681	1771	210
	62	30.3	124	6.2	20.9	6.399	169	95	161	90	33	193	7371	2379	2510	1353	443	6595
	55	28.2	101	5.4	12.8	3.192	133	90	193	125	46	114	2743	2053	970		470	3286
	54	28	113	5.1	6.68	1.864	122	83	199	108	54	184	3706	2349	2748	565	732	1062
	58	31	112	6.2	6.73	1.861	128	86	143	67	41	177	5578	6596	2847	991		11734
	57	24	117	5.1	7.52	2.172	123	82	219	128	81	51	3422	3170	2916	474	1127	5045
	60	27.1	112	6	3.92	1.084	136	76	223	144	63	78	2523	2715	4517	2076	665	8111
	58	31.9	111	6.6	14.9	4.084	144	87	225	128	40	283	6703		6033	755	1934	13306
	51	31.6	101	5.7	14.3	3.566	139	79	212	141	44	135	6095	2470	2280	1469	839.4	4510
	61	31.3	104	5.3	8.7	2.234	150	83	254	184	51	93	3891	3029	899.2	1127	431.7
	53	31	124	6	14.35	4.394	139	71	203	110	35	288	8957	2664	3912		300	3674
	55	24.7	99	5.8	2.88	0.704	117	70	132	73	32	135	6173	1773	5223	696	850
	61	26.8	103	5.7	8.599	2.187	130	87	229	131	85	63	5294		3220	664	872	6286
	59	29.9	106	5.7	5.07	1.327	142	83	249	148	38	316	6277		4584	1225	917	8328
	56	31.3	103	5.3	5.67	1.442	124	80	179	101	39	194	1144		2924		736	7415

## Sheet: Fig 3A-3F
Fig 3A: Data for MitoSox
Groups: Young control [YC], Young Prediabetes [YP], Aged control [AC], and Aged Prediabetes [AP]
	YC + 0.05 U/ml Thrombin	YP + 0.05 U/ml Thrombin	AC + 0.05 U/ml Thrombin	AP + 0.05 U/ml Thrombin			YC + 0.05 U/ml Thrombin	YP + 0.05 U/ml Thrombin	AC + 0.05 U/ml Thrombin	AP + 0.05 U/ml Thrombin		YC + 0.05 U/ml Thrombin	YP + 0.05 U/ml Thrombin	AC + 0.05 U/ml Thrombin	AP + 0.05 U/ml Thrombin
	+ 50 ng/mL convulxin	+ 50 ng/mL convulxin	+ 50 ng/mL convulxin	+ 50 ng/mL convulxin			+ 50 ng/mL convulxin	+ 50 ng/mL convulxin	+ 50 ng/mL convulxin	+ 50 ng/mL convulxin		+ 50 ng/mL convulxin	+ 50 ng/mL convulxin	+ 50 ng/mL convulxin	+ 50 ng/mL convulxin
	(No GC4419)	(No GC4419)	(No GC4419)	(No GC4419)			(+ 20 uM GC4419)	(+ 20 uM GC4419)	(+ 20 uM GC4419)	(+ 20 uM GC4419)		(+ 20 uM GC4419)	(+ 20 uM GC4419)	(+ 20 uM GC4419)	(+ 20 uM GC4419)
	89	304	352	184			119	181	237	170		103	159	222	169
	234	481	165	206			267	479	127	212		232	407	109	187
	265	562	338	449			262	220	67.3	516		262	120	36.2	649
	439	499	58	475			466	372	701	131.4		599	210	87.8	156.4
	341	877	695	728			371.6	424	455	680		370.4	332	584	345
	293	832	521	1121			328.8	808	465	606		223.5	732	520	605
	162	754	421	665			169	761	323	672		172	807	412	126
	384	1431	335	1924			260	675	131	656.2		234	667	366	433.2
	781	2141	247	845			632	689	311	237.8		523	345	128	242
	462	915	415	432			631	648		287		648	649	213	224
	915	812		305			690	505		515		702	347		514
	355	841		851			676	829		655		641	803		608
	462			874			395			681		436			584
	289			905			339			691		343			183
	364			732			456					481			396
	382						205					211
	460						221					248
	280						312					234
	360											238
	387											212
N	20	12	10	15			18	12	9	14		20	12	10	15
Fig 3B: Data for Integrin activation
Groups: Young control [YC], Young Prediabetes [YP], Aged control [AC], and Aged Prediabetes [AP]
	YC + 0.05 U/ml Thrombin	YP + 0.05 U/ml Thrombin	AC + 0.05 U/ml Thrombin	AP + 0.05 U/ml Thrombin			YC + 0.05 U/ml Thrombin	YP + 0.05 U/ml Thrombin	AC + 0.05 U/ml Thrombin	AP + 0.05 U/ml Thrombin		YC + 0.05 U/ml Thrombin	YP + 0.05 U/ml Thrombin	AC + 0.05 U/ml Thrombin	AP + 0.05 U/ml Thrombin
	(No GC4419)	(No GC4419)	(No GC4419)	(No GC4419)			(+ 20 uM GC4419)	(+ 20 uM GC4419)	(+ 20 uM GC4419)	(+ 20 uM GC4419)		(+ 20 uM GC4419)	(+ 20 uM GC4419)	(+ 20 uM GC4419)	(+ 20 uM GC4419)
	3399	6770	4321	1932			3076	1122	2005	1562		2006	1354	2325	818
	1263	2139	8362	7375			1053		1868	3158		894	1030	1597	3693
	2819	5671	2945	2741			783	924	2043	1290		839	3690	1811	1545
	1739	9501	2172	3701			709	4203	3404	2121		777	502	1140	2553
	1219	4031	2015	5587			1049.5		1636	1058		1182	3685	1435	902
	1899	3139	7671	3421			3877.2	625	2201	1782		918.4	1787	2065	1818
	865	1819	3092	2520			701	3762	1701	2178		672	709	2520	2097
	1344	3261	3502	6709			2432		937	6180		1255	1722	1366	4921
	1549	4884	4981	6085			1160	1697	954	2351		1356	3686	489	2247
	5162	6066		3889			859	642		2716		790	3916		1849
	1518	5891		8951			1167	2002		4127		1150	3365		6130
	2121	14960		6170			1000	3536		5315		878	1843		4060
	1955	12011		5291			1461	4891		4875		1350	2186		4318
	1199			6271			343	3438		616		430			558
	1512			1149			783			972		984			869
	1789						604	1768				599
	2215						1435	2469				716
	1928						403					214
N	18	13	9	15			18	13	9	15		18	13	9	15
Fig 3C: Data for Fibrinogen
Groups: Young control [YC], Young Prediabetes [YP], Aged control [AC], and Aged Prediabetes [AP]
	YC + 0.05 U/ml Thrombin	YP + 0.05 U/ml Thrombin	AC + 0.05 U/ml Thrombin	AP + 0.05 U/ml Thrombin			YC + 0.05 U/ml Thrombin	YP + 0.05 U/ml Thrombin	AC + 0.05 U/ml Thrombin	AP + 0.05 U/ml Thrombin		YC + 0.05 U/ml Thrombin	YP + 0.05 U/ml Thrombin	AC + 0.05 U/ml Thrombin	AP + 0.05 U/ml Thrombin
	(No GC4419)	(No GC4419)	(No GC4419)	(No GC4419)			(+ GC4419)	(+ GC4419)	(+ GC4419)	(+ GC4419)		(+ 20 uM GC4419)	(+ 20 uM GC4419)	(+ 20 uM GC4419)	(+ 20 uM GC4419)
	542	4017	1077	2389			565	769	355	2073		855	683	381	1675
	1351	1392	509	1677			1274	581	384	1256		1047	560	401	1079
	1190	6891	680	2374			778	2195	518	2040				479	1953
	1219	2525	577	2055			800	1530	488	1207.5		577		465	1245
	1021	2721	1280	2341			835	1186	890	2458		969		931	2354
	1412	1720	5701	6599			809	1358	449	1807		722	1205	1652	1652
	610	2731	4120	3178			867	1695	2890	2680		963	1511	2465	2406
	1652	4950	1359	2710			3942	3724	449	2094		2416	4594	931	2514
	877	2751	2699	2465			849	2461	2470	688		789	1845	1115	473
	1871	3831	3431	3021			1238	1032	1204	1011		1214	780	599	587
	1806	3168		2666			849	2528		1826		789	2568		1730
	2044	4760		1769			1797	3651		1522		1393	3972		1422
	1471						1148					1224
	1435						816					737
	1591						1259					984
	1610						1065					1264
N	16	12	10	12			16	12	10	12		15	9	10	12
Fig 3D: Data for P-selectin
Groups: Young control [YC], Young Prediabetes [YP], Aged control [AC], and Aged Prediabetes [AP]
	YC + 0.05 U/ml Thrombin	YP + 0.05 U/ml Thrombin	AC + 0.05 U/ml Thrombin	AP + 0.05 U/ml Thrombin			YC + 0.05 U/ml Thrombin	YP + 0.05 U/ml Thrombin	AC + 0.05 U/ml Thrombin	AP + 0.05 U/ml Thrombin		YC + 0.05 U/ml Thrombin	YP + 0.05 U/ml Thrombin	AC + 0.05 U/ml Thrombin	AP + 0.05 U/ml Thrombin
	(No GC4419)	(No GC4419)	(No GC4419)	(No GC4419)			(+ GC4419)	(+ GC4419)	(+ GC4419)	(+ GC4419)		(+ 20 uM GC4419)	(+ 20 uM GC4419)	(+ 20 uM GC4419)	(+ 20 uM GC4419)
	2767	12019	4323	1930			2478	1122	2005	1562		2767	1354	2325	818
	936	6777	8336	7371			924	924	1868	3158		936	1030	1597	3693
	2661	2141	2910	2743			1668	4203	2043	1290		2661	3690	1811	1545
	1781	5677	2174	3706			1115	625	3404	2121		1781	502	1140	2553
	1294.5	9508	2008	5578			716.5	3762	1636	1058		1294.5	3685	1435	902
	1583.3	4035	7673	3422			839.22	1697	9201	1782		1583.3	1787	2065	1818
	747	3135	3097	2523			592	642	1701	2178		747	709	2520	2097
	3504	1818	7036	6703			1009	2002	2401	6180		3504	1722	1563	2921
	1378	3264	3946	6095			1143	3536	1873	2351		1378	3686	1785	2247
	2551	4888	3443	3891			1236	4891	614	2716		2551	3916	495	1849
	1025	6070		8957			705	3438		4127		1025	3365		2130
	1517	5893		6173			1376	1768		5315		1517	1843		4060
	1683	9967		5294			577	2469		4875		1683	2186		4318
	1588			6277			719			616		1588			558
	1619			1144			1072			972		1619			869
	1434						1329					1434
	1689						1399					1689
N	17	13	10	15			17	13	10	15		17	13	10	15
Fig 3E: Data for Annexin V
Groups: Young control [YC], Young Prediabetes [YP], Aged control [AC], and Aged Prediabetes [AP]
	YC + 0.05 U/ml Thrombin	YP + 0.05 U/ml Thrombin	AC + 0.05 U/ml Thrombin	AP + 0.05 U/ml Thrombin			YC + 0.05 U/ml Thrombin	YP + 0.05 U/ml Thrombin	AC + 0.05 U/ml Thrombin	AP + 0.05 U/ml Thrombin		YC + 0.05 U/ml Thrombin	YP + 0.05 U/ml Thrombin	AC + 0.05 U/ml Thrombin	AP + 0.05 U/ml Thrombin
	+ 50 ng/mL convulxin	+ 50 ng/mL convulxin	+ 50 ng/mL convulxin	+ 50 ng/mL convulxin			+ 50 ng/mL convulxin	+ 50 ng/mL convulxin	+ 50 ng/mL convulxin	+ 50 ng/mL convulxin		+ 50 ng/mL convulxin	+ 50 ng/mL convulxin	+ 50 ng/mL convulxin	+ 50 ng/mL convulxin
	(No GC4419)	(No GC4419)	(No GC4419)	(No GC4419)			(+ 20 uM GC4419)	(+ 20 uM GC4419)	(+ 20 uM GC4419)	(+ 20 uM GC4419)		(+ 20 uM GC4419)	(+ 20 uM GC4419)	(+ 20 uM GC4419)	(+ 20 uM GC4419)
	494	1585	675	2041			479	355	587	1032		355	267	541	855
	392	1620	308	1217			284	1257	949	1342		306	1134	721	745
	461	802	585	1771			343	278	995	1935		315	332	834	635
	438	1299	319	1353			620	233	301	384		638	169	306	381
	409.4	994	726	565			248.4	366	805	352		265.4	143	822	409
	554	1764	872	991			508	1125	556	777		504	1025	586	681
	480	508	420	474			798	274	371	402		399	438	408	350
	810	625	594	2076			588	677	442	806		511	715	525	863
	443	1180	678	755			489	899	578	365		312	758	418	212
	762	1444		1469			558	1418		845		557	1424		614
	699	805		1127			686	768		1182		713.5	702		1440
	454	1138		402			454	887		272		480	798		232
	239	828		696			216	762		632		202	639		826
	438			664			438			606		338			500
	589			1225			589			1020		611			1145
	489						489					457
	406						406					332
N	17	13	9	15			17	13	9	15		17	13	9	15
Fig 3F: Data for Adhesion
Groups: Young control [YC], Young Prediabetes [YP], Aged control [AC], and Aged Prediabetes [AP]
	YC (no GC4419)	YP (no GC4419)	AC (no GC4419)	AP (no GC4419)			YC (+ 50 uM GC4419)	YP (+ 50 uM GC4419)	AC (+ 50 uM GC4419)	AP (+ 50 uM GC4419)
	181	386	85	477			51.39	45.87	28.79	219.75
	82	275	91	321			68.91	69.94	29.33	102.57
	212	237	92	322			31.31	34.36	28.45	62.33
	64	120	236	187			156.16	25.79	27.07	26.43
	77	137	86	195			36.38	56.94	15.46	17.53
	83	215	235	188			52.38	100.76	27.99	85
	48	209	85	149			18.2	72.04	52.9	109.35
	163	287	241	174			98.12	85.32	37.28	119.06
	80	246	79	159			73.9	214.15	32.896	110.09
	99		115				107.49		28
	55						181.7
	93						91.27
	21						24.0453
	43						30.7942
	61						41.1843
	139						31.6857
	77						25
	65						29
	99						38
N	19	9	10	9			19	9	10	9

## Sheet: Fig 4A-4F
Fig 4A: Data for MitoSox
Groups: Young control [YC], Young Prediabetes [YP], Aged control [AC], and Aged Prediabetes [AP]
	YC + 0.05 U/ml Thrombin	YP + 0.05 U/ml Thrombin	AC + 0.05 U/ml Thrombin	AP + 0.05 U/ml Thrombin			YC + 0.05 U/ml Thrombin	YP + 0.05 U/ml Thrombin	AC + 0.05 U/ml Thrombin	AP + 0.05 U/ml Thrombin		YC + 0.05 U/ml Thrombin	YP + 0.05 U/ml Thrombin	AC + 0.05 U/ml Thrombin	AP + 0.05 U/ml Thrombin
	+ 50 ng/mL convulxin	+ 50 ng/mL convulxin	+ 50 ng/mL convulxin	+ 50 ng/mL convulxin			+ 50 ng/mL convulxin	+ 50 ng/mL convulxin	+ 50 ng/mL convulxin	+ 50 ng/mL convulxin		+ 50 ng/mL convulxin	+ 50 ng/mL convulxin	+ 50 ng/mL convulxin	+ 50 ng/mL convulxin
	(No MitoQ)	(No MitoQ)	(No MitoQ)	(No MitoQ)			(+ 5 uM MitoQ)	(+ 5 uM MitoQ)	(+ 5 uM MitoQ)	(+ 5 uM MitoQ)		(+ 10 uM MitoQ	(+ 10 uM MitoQ	(+ 10 uM MitoQ	(+ 10 uM MitoQ
	340	831	120	1934			220.8	822	109	1607		154.4	751	210	1270
	288	165	692	839.4			205.9	658	377	787		224.7	486	1452	465
	161	1425	257	431.7			160	849	287	385		98	796	198	352
	378	2041	125	300			219	781	89.9	286		168	787	94	248
	672	802	249	850			567	421	151	687		462	439	132	683
	787	715	419	872			756	576	258	681		763	493	308	745
	456	896		917			667	725		573		491	423		785
	923			736			382			654		355			455
	423						452					311
	325						345					338
	495						501					501
	295						265					193
	356						275					225
	378						213					301
N	14	7	6	8			14	7	6	8		14	7	6	8
Fig 4B: Data for Integrin activation
Groups: Young control [YC], Young Prediabetes [YP], Aged control [AC], and Aged Prediabetes [AP]
	YC + 0.05 U/ml Thrombin	YP + 0.05 U/ml Thrombin	AC + 0.05 U/ml Thrombin	AP + 0.05 U/ml Thrombin			YC + 0.05 U/ml Thrombin	YP + 0.05 U/ml Thrombin	AC + 0.05 U/ml Thrombin	AP + 0.05 U/ml Thrombin		YC + 0.05 U/ml Thrombin	YP + 0.05 U/ml Thrombin	AC + 0.05 U/ml Thrombin	AP + 0.05 U/ml Thrombin
	(No MitoQ)	(No MitoQ)	(No MitoQ)	(No MitoQ)			(+ 5 uM MitoQ)	(+ 5 uM MitoQ)	(+ 5 uM MitoQ)	(+ 5 uM MitoQ)		(+ 10 uM MitoQ	(+ 10 uM MitoQ	(+ 10 uM MitoQ	(+ 10 uM MitoQ
	1223	3264	2599	6703			2005	4597	2499	7089		3012.5	291	2932	3197
	1898	4888	3097	6095			966.4	2282	4398	6204		936.4	2159	7089	1624
	871	6070	2899	3891			365	4898	2999	2235		68	3916	3100	1370
	1347	5893	3412	8957			2012	1488	11107	1594		674	1913	6204	2386
	1543	14967	3505	6173			1949	1141	2669	3346		2589	1080	2235	3304
	5159	12019	4985	5294			3352	8054	2876	2045		969	7214	1594	3015
	1519			6277			1846			924		1097			2248
	2109			1144			571					663			849
	1956						3669					3277
	1194						299					368
	1516						783					984
	1793						604					599
	2207						1435					716
	1930						403					214
N	14	6	6	8			14	6	6	7		14	6	6	8
Fig 4C: Data for Fibrinogen
Groups: Young control [YC], Young Prediabetes [YP], Aged control [AC], and Aged Prediabetes [AP]
	YC + 0.05 U/ml Thrombin	YP + 0.05 U/ml Thrombin	AC + 0.05 U/ml Thrombin	AP + 0.05 U/ml Thrombin			YC + 0.05 U/ml Thrombin	YP + 0.05 U/ml Thrombin	AC + 0.05 U/ml Thrombin	AP + 0.05 U/ml Thrombin		YC + 0.05 U/ml Thrombin	YP + 0.05 U/ml Thrombin	AC + 0.05 U/ml Thrombin	AP + 0.05 U/ml Thrombin
	(No GC4419)	(No GC4419)	(No GC4419)	(No GC4419)			(+ GC4419)	(+ GC4419)	(+ GC4419)	(+ GC4419)		(+ 20 uM GC4419)	(+ 20 uM GC4419)	(+ 20 uM GC4419)	(+ 20 uM GC4419)
	1035	4952	1282	2470			3379.5	1482	823	1748		4595	800	800	825
	1431	2756	5704	3029			704	1624	2039	907		689	1571	1571	321
	622	3834	1394	2664			812	1503	2680	2204		287	2561	2561	2149
	1650	3168	2697	1773			1474	2864	650	1088		1147	635	635	972
	872	2716	3437	3170			789	1111	2812	1214		363.8	2133	2133	928
	1874	4766	3137	2715			2346	2913	2712	1125		1471	3223	3223	845
	1802						789					364
	2047						3059					1951
	1472						1320					2156
	1438						1406					1099
	1597						1550					952
	1614						620					382
N	12	6	6	6			12	6	6	6		12	6	6	6
Fig 4D: Data for P-selectin
Groups: Young control [YC], Young Prediabetes [YP], Aged control [AC], and Aged Prediabetes [AP]
	YC + 0.05 U/ml Thrombin	YP + 0.05 U/ml Thrombin	AC + 0.05 U/ml Thrombin	AP + 0.05 U/ml Thrombin			YC + 0.05 U/ml Thrombin	YP + 0.05 U/ml Thrombin	AC + 0.05 U/ml Thrombin	AP + 0.05 U/ml Thrombin		YC + 0.05 U/ml Thrombin	YP + 0.05 U/ml Thrombin	AC + 0.05 U/ml Thrombin	AP + 0.05 U/ml Thrombin
	(No GC4419)	(No GC4419)	(No GC4419)	(No GC4419)			(+ GC4419)	(+ GC4419)	(+ GC4419)	(+ GC4419)		(+ 20 uM GC4419)	(+ 20 uM GC4419)	(+ 20 uM GC4419)	(+ 20 uM GC4419)
	1294.5	10214	1476	1476			6062	7125	923	923		10474	6497	528	528
	1583.3	7101	2160	2160			915.9	3975	1978	1978		903.12	3582	852	852
	903	7371	2594	2594			745	3709	998	998		434	2140	580	580
	3217	9243	3149	3149			9121	6732	3858	3858		2297	4538	2799	2799
	747	5772	3946	3946			1007	1383	2278	2278		837	1272	2207	2207
	3504	12162	3443	3443			5777	10503	2716	2716		1388	8118	2326	2326
	1378	12188					1388	8568				1067	4948
	2551						6003					1662
	1025						718					704
	1517						1251					1297
	1588						1365					734
	1619						465					411
	1434						656					465
	1689						252					217
N	13	7	6	6			13	7	6	6		13	7	6	6
Fig 4E: Data for Annexin V
Groups: Young control [YC], Young Prediabetes [YP], Aged control [AC], and Aged Prediabetes [AP]
	YC + 0.05 U/ml Thrombin	YP + 0.05 U/ml Thrombin	AC + 0.05 U/ml Thrombin	AP + 0.05 U/ml Thrombin			YC + 0.05 U/ml Thrombin	YP + 0.05 U/ml Thrombin	AC + 0.05 U/ml Thrombin	AP + 0.05 U/ml Thrombin		YC + 0.05 U/ml Thrombin	YP + 0.05 U/ml Thrombin	AC + 0.05 U/ml Thrombin	AP + 0.05 U/ml Thrombin
	+ 50 ng/mL convulxin	+ 50 ng/mL convulxin	+ 50 ng/mL convulxin	+ 50 ng/mL convulxin			+ 50 ng/mL convulxin	+ 50 ng/mL convulxin	+ 50 ng/mL convulxin	+ 50 ng/mL convulxin		+ 50 ng/mL convulxin	+ 50 ng/mL convulxin	+ 50 ng/mL convulxin	+ 50 ng/mL convulxin
	(No GC4419)	(No GC4419)	(No GC4419)	(No GC4419)			(+ 20 uM GC4419)	(+ 20 uM GC4419)	(+ 20 uM GC4419)	(+ 20 uM GC4419)		(+ 20 uM GC4419)	(+ 20 uM GC4419)	(+ 20 uM GC4419)	(+ 20 uM GC4419)
	409.4	508	520	474			239.7	190	283	312		815.9	198	510	354
	554	625	872	2076			539	381	690	401		461	403	334	334
	480	1180	420	755			475	788	473	413		270	1093	394	1012
	810	1444	217	1469			277	446	162	817		501	444	375	614
	443	805	594	1127			928	189	214	1152		269	325	209	616
	762	1138	678	402			163	718	254	264		615	645	275	434
	699	828		696			121	567		302		106.5	325		343
	454			664			678			399		420			554
	239			1225			193			744		193			775
	321						331					274
	699						192					77
	562						242					146
	455						213					224
N	12	7	6	9			12	7	6	9		12	7	6	9
Fig 4F: Data for Adhesion
Groups: Young control [YC], Young Prediabetes [YP], Aged control [AC], and Aged Prediabetes [AP]
	YC (no MitoQ)	YP (no MitoQ)	AC (no MitoQ)	AP (no MitoQ)			YC (+ 10 uM MitoQ)	YP (+10 uM MitoQ)	AC (+ 10 uM MitoQ)	AP (+ 10 uM MitoQ)
	94.3929	208.76	238.88	147.98			64.0831	114.87	15.93	96.25
	99.2454	121.43	86.76	119.84			10.4362	63.88	34.91	36.17
	76.9858	238.96	238.51	157.76			14.605	32	46.47	57.31
	64.9198	383.07	94.3929	394.35			9.77919	110.32	64.0831	90.65
	216.108	233	223.68	316.2			32.4559	61	125.209	102
	56.0603	210	104.23	145			83.9353	75	78.3511	167.49
	123.23		120.32	122			37.9728		28.4685	56
	42.3						14.5432
	64.2						10.9205
	136						20
N	10	6	7	7			10	6	7	7

## Sheet: Fig 5A-F
Figure 5A: MitoSOX data (MFI) in platelets in platelets from C57BL6J mice fed chow or HF diet (treated with (+) or without (-) MitoQ).
	Treatment		Chow diet						HF diet
	(-) MitoQ	269	287	268	263	323	311		616	414	412	552	459	531	638
	(+) MitoQ	302	257	263	291	312	324		295	321	245	207	204	291	296
Figure 5B: Integrin activation data (MFI) in platelets from C57BL6J mice fed chow or HF diet (treated with (+) or without (-) MitoQ).
	Treatment		Chow diet						HF diet
	(-) MitoQ	6724	5915	3024	3138	5211	4332		8443	8834	9074	7558	7654	7115	6381
	(+) MitoQ	7374	6972	4660	3817	4123	4245		6854	5743	4841	4044	5087	4283	1494
Figure 5C: Annexin V data (MFI) in platelets from C57BL6J mice fed chow or HF diet (treated with (+) or without (-) MitoQ).
	Treatment		Chow diet						HF diet
	(-) MitoQ	666	708	489	556	496	519		1279	1055	1088	993	927	916	905
	(+) MitoQ	716	703	574	562	612	624		651	633	521	554	497	403	428
Figure 5D: Time to stable occlusion in C57BL6J mice fed chow or HF diet (treated with (+) or without (-) MitoQ).
	Treatment		Chow diet								HF diet
	(-) MitoQ	80.9	57	49.8	90	24.3	55	43.5	61.5		24.1	21.2	28.5	23.4	22	38.6	20	22.3	20.4
	(+) MitoQ	90	37.4	42.5	90	34.8	56.2	47.4	42.5		40.2	33.4	22.6	33.1	31.4	47.9	45	82	41.8
Figure 5E: Time to death after collagen infuiosn in C57BL6J mice fed chow or HF diet (treated with (+) or without (-) MitoQ).
	Treatment		Chow diet											HF diet
	(-) MitoQ	600	180	600	193	186	220	219	179	194	600			166	159	200	210	155	180	180	143	128
	(+) MitoQ	600	600	600	262	195	210	205	205	600				600	180	187	600	210	240	220	600	600
Figure 5F: Bleeding time in C57BL6J mice fed chow or HF diet (treated with (+) or without (-) MitoQ).
	Treatment		Chow diet						HF diet
	(-) MitoQ	55	57	60.01	60.04	86			60.05	57	42	77	51
	(+) MitoQ	40	60.01	60.04	84	59	87		50	71	60.01	28	71	81

## Sheet: Fig 6A-F 
Fig 6A: Lipid peroxide data (MFI) in platelets with thrombin in mice fed chow or HF diet (treated with (+) or without (-) MitoQ).
	Treatment		Chow diet						HF diet
	(-) MitoQ	196	177	143	117	110	120		216	226	286	183	154	250
	(+) MitoQ	163	175	171	100	134	120		166	172	168	117	122	120
Fig 6B: Lipid peroxide data (MFI) in platelets with thrombin+convulxin in mice fed chow or HF diet (treated with (+) or without (-) MitoQ).
	Treatment		Chow diet						HF diet
	(-) MitoQ	238	220	153	173	155	150		249	275	355	211	189	350
	(+) MitoQ	228	234	214	125	161	130		200	216	219	133	166	150
Fig 6C: TMRM data (MFI) in platelets with thrombin+convulxin in mice fed chow or HF diet (treated with (+) or without (-) MitoQ).
	Treatment		Chow diet						HF diet
	(-) MitoQ	7044	8816	5372	8331	6222	6111		10652	10511	9902	10478	12563	9999	10999
	(+) MitoQ	9245	8690	8539	6417	6222	6111		9672	9322	7885	8349	7892	8111	7999
Fig 6D:	Representtaive images (no data provided)
Fig 6E: Fluo-4 intensity at baseline (MFI, 0-60 Sec) in platelets in mice fed chow or HF diet (treated with (+) or without (-) MitoQ).
	Treatment		Chow diet						HF diet
	(-) MitoQ	9468.99	9791.71	9297	7695.45	7206.32			11177.6	11156.6	12845.7	11379	12497.8
	(+) MitoQ	8214.84	5036.07	4813.92	6060.29	3700.42			10109.7	9788.73	6174.97	5907.54	10620.4
Fig 6F: Fluo-4 intensity at baseline (MFI, 61-180 sec) in platelets in mice fed chow or HF diet (treated with (+) or without (-) MitoQ).
	Treatment		Chow diet						HF diet
	(-) MitoQ	33845.5	35529	30208.9	30306.1	26476.9			44999.9	37924.6	41540.8	35669.6	44977.9
	(+) MitoQ	24386	17129.4	11385.6	13012.6	10783.3			33568	35187.5	24917.6	21927	26971.1

## Sheet: Fig 7A-E
Fig 7A: MitoSOX data (MFI) in platelets from WT and mCAT Tg mice fed chow or HF diet
	Genotype		Chow diet						HF diet
	Wild-type	925	928	931	1247	1338	1140		1879	1988	1873	1863			250
	mCAT-Tg	1231	1261	1231	1261				811	891	1032	1060	1153	1292	120
Fig 7B: Integrin activation (MFI) in platelets from WT and mCAT Tg mice fed chow or HF diet
	Genotype		Chow diet						HF diet
	Wild-type	3218	2443	3231	2459	2390	2328		5391	4920	3646	3189	5537	4566
	mCAT-Tg	3100	3002	2488	2635	2562	2720		3043	4857	3240	2896	2993	2678
Fig 7C: P-selectin expression (MFI) in platelets from WT and mCAT Tg mice fed chow or HF diet
	Genotype		Chow diet						HF diet
	Wild-type	1163	1273	1091	1126	873	1163		1692	1929	2049	1515	1796	1522	4566
	mCAT-Tg	1127	988	1058	801	1211	1011		1640	1696	1352	1171	1340	1244	2678
Fig 7D: Time to stable occlusion in WT and mCAT Tg mice fed chow or HF diet
	Genotype		Chow diet								HF diet
	Wild-type	39.2	67.8	53.3	34	36.7	90	48	52		23.8	36.4	23.6	10	15.3	20.2	23.1	12
	mCAT-Tg	37.5	23.1	39	44.5	45	55	90	90		69.7	51	34.8	46	26.5	26.3	18	32.3	65	52
Fig 7E: Time to death after collagen infusion in WT and mCAT Tg mice fed chow or HF diet
	Genotype		Chow diet														HF diet
	Wild-type	600	197	229	209	600	219	206	221	219	200	190	213	181	290		124	110	122	157	140	121	160	197	194	171	165
	mCAT-Tg	140	170	205	600	221	202	154	180	600	202	600					111	130	125	600	178	131	600	165	145	175	200	232	220	221

## Sheet: Fig 8A-F
Fig 8A: Lipid peroxide with thrombin (MFI) in platelets from WT and mCAT Tg mice fed chow or HF diet
	Genotype		Chow diet						HF diet
	Wild-type	140	136	160	168	169	158		217	223	192	228	234	200
	mCAT-Tg	138	152	134	193	196	179		194	166	196	173	172	170
Fig 8B: Lipid peroxie with thrombin and convulxin (MFI) in platelets from WT and mCAT Tg mice fed chow or HF diet
	Genotype		Chow diet						HF diet
	Wild-type	143	140	204	192	193	150		217	233	247	318	320	300
	mCAT-Tg	144	154	134	235	194	185		196	160	200	169	186	190
Fig 8C: TMRM (MFI) in platelets from WT and mCAT Tg mice fed chow or HF diet
	Genotype		Chow diet						HF diet
	Wild-type	5371	6991	6477	5769	4986	14919		25312	27982	16786	16375	18061	20503
	mCAT-Tg	4233	4803	5687	1950	4996	10534		17532	16291	7720	6411	6227	15836
Fig 8D: Represnettaive Ca curve (so data is not added here)
Fig 8E: Baseline Ca2+ in platelets from WT and mCAT Tg mice fed chow or HF diet
	Genotype		Chow diet						HF diet
	Wild-type	6853.79	5306.2	10874.8	7408.97	10647.3			13678.3	14037.3	11183.6	13335.5	11325.4
	mCAT-Tg	2557.33	4516.99	5086.79	3818.84	5618.18			5849.52	7106.49	10781.4	9771.55	10142.3
Fig 8F: Thrombin mobilization of Ca2+ in platelets from WT and mCAT Tg mice fed chow or HF diet
	Genotype		Chow diet						HF diet
	Wild-type	11694.6	12282.5	16849.3	7408.97	27677.1			17273.6	30169.4	29541.4	49636.1	43325.4
	mCAT-Tg	2818.61	9847.38	7083.89	13000.5	19894.3			6331.8	20502.7	17752.3	27036.9	27796

## Sheet: Fig S1B-C 
	Figure S1A: Western blot images (so no dtaa provided)
	Groups: Young control [YC], Young Prediabetes [YP], Aged control [AC], and Aged Prediabetes [AP]
	Figure S1 B: quantifictaion of platelet SOD2 western blot (human)
	YC	YP	AC	AP
	0.444562	0.317674	0.554068	0.305672
	0.497473	0.502676	0.3166	1.00296
	0.444562	0.317674	0.554068	0.305672
	0.497473	0.502676	0.3166	1.00296
	0.626723	0.44666	0.384588	0.363012
	0.549203	0.633342	0.358727	0.488076
	1.03355	1.37528	1.91204	1.1242
	1.69	1.31058	1.15706	2.00291
	0.748462	1.04814	0.861405	0.865885
	1.049	0.797529	0.875959	1.04124
N	10	10	10	10
	Groups: Young control [YC], Young Prediabetes [YP], Aged control [AC], and Aged Prediabetes [AP]
	Figure S1 C: Platelet SOD2 Activity (human)
		YC	YP	AC	AP
		0.0205905	0.0146351	0.0219589	0.0121164
		0.0134641	0.0147403	0.011236	0.0160079
		0.0204551	0.00334679	0.013333	0.0196058
		0.0163806	0.0114613	0.00813888	0.0111401
		0.0205523	0.0119267	0.0235418	0.00658301
		0.0205668	0.0132931	0.0233347	0.0111802
		0.0203114	0.00263538	0.0128365	0.0166957
		0.0185265	0.0161369	0.0251826	0.00861404
		0.0236668	0.0196832	0.0181726	0.011968
		0.0163522
N		10	9	9	9

## Sheet: Fig S3A-I
Figure S3A: Weight gain in C57BL6J mice on HF diet
Days	Chow diet (Weight, g)
	N1	N2	N3	N4	N5	N6	N7	N8	N9	N10
Day 0	23	22	23	23	22	22	21	19	19	18
Day 7	23	23	24	23	22	24	22	20	22	19
Day 14	25	24	24	24	23	24	23	21	21	21
Days	High Fat diet (Weight, g)
	N1	N2	N3	N4	N5	N6	N7	N8	N9	N10
Day 0	20	20	19	19	22	24	21	19	23	22
Day 7	22	24	23	24	24	26	23	22	27	24
Day 14	23	24	24	25	25	27	24	25	28	26
Figure S3B: GTT in C57BL6J mice
Time Lapse	Chow diet (Glucose, mg/dL)
	N1	N2	N3	N4	N5	N6	N7	N8	N9	N10	N11	N12	N13	N14	N15	N16	N17	N18	N19	N20	N21
0	100	124	92	113	92	70	78	86	109	162	114	108	124	96	94	95	73	103	98	110	105
5	237	179	109	155	186	165	168	120	182	191	224	234	167	259	228	239	219	297	183	291	171
15	255	297	194	178	263	309	219	297	240	220	315	273	295	267	253	231	246	355	334	315	341
30	203	422	216	146	287	215	224	255	262	281	221	221	191	203	200	191	201	400	335	391	353
60	154	248	141	140	200	146	151	181	172	220	142	130	134	214	211	187	179	308	309	322	329
120	130	192	101	112	161	105	89	108	112	152	98	97	89	112	127	96	113	151	137	152	123
Time Lapse	High Fat diet (Glucose, mg/dL)
(Min)	N1	N2	N3	N4	N5	N6	N7	N8	N9	N10	N11	N12	N13	N14	N15	N16	N17	N18	N19	N20	N21
0	84	107	113	145	89	119	135	152	158	119	76	96	63	187	222	265	239	211	198
5	227	347	231	285	204	238	254	333	346	301	197	176	164	368	398	369	377	314	282
15	210	331	372	346	297	356	345	554	430	403	319	237	357	491	401	397	450	466	464
30	180	274	287	299	289	285	322	438	367	400	313	268	353	457	565	494	496	525	473
60	214	179	302	276	159	328	244	330	267	276	240	294	208	310	471	321	470	366	450
120	216	134	164	227	96	170	154	168	163	151	116	187	201	230	204	202	211	231	209
Figure S3C: Random glucose in C57BL6J mice
Days	Chow diet (Glucose, mg/dL)
	N1	N2	N3	N4	N5	N6	N7	N8
Day 0	235	192	194	195	191	201	199	201
Day 7	226	227	217	204	173	215	212	212
Day 14	187	193	192	181	141	171	172	185
Days	High Fat diet (Glucose, mg/dL)
	N1	N2	N3	N4	N5	N6	N7	N8
Day 0	157	166	191	212	214	171	165	214
Day 7	191	266	248	255	245	254	246	266
Day 14	215	260	242	233	222	235	199	199
Figure S3D: Insulin in C57BL6J mice
Chow diet	HF diet
0.489022	0.483983
0.608782	0.50303
0.508982	0.735931
0.518962	0.995671
0.439122	1.2
0.548902	0.984848
0.06986	0.779221
0.05988	0.48961
0.199601	0.974026
0.279441	0.995671
Figure S3E: Insulin levels in C57BL6J mice (30 min after dextrose)
Chow diet	HF diet
0.359281	0.409182
0.419162	0.768463
0.409182	0.578842
0.269461	1.39721
0.349301	1.43713
0.361277	0.918164
0.03107	1.2
Figure S3F: Integrin activation in C57BL6J mice
Chow (MFI)	HF (MFI)
4366	6241
4697	5641
3526	5105
3403	4833
4442	5434
3822	6111
Figure S3I: MitoSOX in C57BL6J mice
Chow (MFI)	HF (MFI)
456	555
443	536
496	544
503	607
465	510

[truncated: 6 more sheets: Fig S4A-G, Fig S5A-B, Fig S6A-B, Fig S7A-F , Fig S8A-B, Fig S9A-B ]
